# Supplementary material for: Real-World Outcomes of Incurable Cancer Patients Treated with Unlisted Anticancer Treatments in an Academic Center in Quebec, Canada
Source: Curr Oncol. 2024 Oct 1;31(10):5908–18. doi: 10.3390/curroncol31100440 (PMC11506447; doi:10.3390/curroncol31100440)
Supplement: Supplementary file 1 [file curroncol-31-00440-s001.zip]

Archive with 1 entries (1 files):
- curroncol-3190757-supplementary.pdf
